# Supplementary material for: The Cost-Effectiveness Analysis of Transplant-Ineligible Myeloma Patients with Bortezomib plus Thalidomide plus Dexamethasone (VTD) or Bortezomib plus Melphalan plus Prednisolone (VMP) Treatment in Southern Taiwan
Source: J Pers Med. 2022 Jan 19;12(2):130. doi: 10.3390/jpm12020130 (PMC8880219; doi:10.3390/jpm12020130)
Supplement: Supplementary file 1 [file jpm-12-00130-s001.zip]

Archive with 1 entries (1 files):
- jpm-1433478-supplementary.pdf
